# Supplementary material for: Long divergent haplotypes introgressed from wild sheep are associated with distinct morphological and adaptive characteristics in domestic sheep
Source: PLoS Genet. 2023 Feb 23;19(2):e1010615. doi: 10.1371/journal.pgen.1010615 (PMC9949681; doi:10.1371/journal.pgen.1010615)
Supplement: S1 Table — (XLSX) [file pgen.1010615.s033.xlsx]

## Sheet: S1_Table
S1_Table Summary information of worldwide 1167 wild and domestic sheep.
Breeds/Populations	Subspecies	Species_ID	Origin	Sampling locations	Number
			Origion		Download	New	Total
Snow sheep	O.nivicola	Snow sheep	Americas	Northeastern Siberia	1	0	1
Bighron	O.canadensis	Bighorn	Americas	Canada	3	0	3
Thinhorn	O.dalli	Thinhorn	Americas	Canada	2	0	2
Argali	O.ammon	Argali	Asia	China/Kyrgyzstan	13	7	20
Urial	O.vignei	Urial	Middle East	Iran	6	1	7
Iranian mouflon	O.orientalis	IR_MOU	Middle East	Kerman, Iran	33	0	33
European mouflon	O.musimon	EU_MOU	Asia	Corsica and Sardinia/Finland	2	1	3
Afar Sheep	O.aries	ET_AFR	Africa	Ethiopia	1	0	1
Barki Sheep	O.aries	EG_BAK	Africa	Egypt	3	0	3
Ethiopia sheep	O.aries	ET_BOG	Africa	Ethiopia	99	0	99
Boujaad	O.aries	MA_BJD	Africa	Khouribga,Morocco	1	0	1
Cameroon	O.aries	CM_CAM	Africa	Cameroon	49	0	49
Djallonke Sheep	O.aries	CD_JAL	Africa	Burkina Faso	4	0	4
D'man	O.aries	MA_DMN	Africa	Mcissi,Morocco	2	0	2
Dorper	O.aries	AO_DUP	Africa	Angola	2	1	3
Menz	O.aries	ET_MEN	Africa	Ethiopia	1	0	1
Libyan Barbary Sheep	O.aries	LY_BRB	Africa	Libya	13	0	13
Morocco local populations	O.aries	MA_LOC	Africa	Morocco	8	0	8
Mbororo Sheep	O.aries	NG_MBO	Africa	Niger	3	0	3
Mossi Sheep	O.aries	BK_MOS	Africa	Burkina Faso	3	0	3
Ghana sheep	O.aries	GH_DJK	Africa	Ghana	7	0	7
Nigeria sheep	O.aries	NG_DJK	Africa	Nigeria	10	0	10
Namaqua Afrikaner	O.aries	ZA_NQA	Africa	South Africa	1	0	1
Ossimi Sheep	O.aries	EG_OSM	Africa	Egypt	2	0	2
Ouled Djellal	O.aries	MA_OLD	Africa	Tandrara,Morocco	1	0	1
Rahmani Sheep	O.aries	EG_RAH	Africa	Egypt	2	0	2
Ronderib Afrikaner	O.aries	ZA_RDA	Africa	South Africa	2	0	2
Sahelian Sheep	O.aries	BK_SAH	Africa	Burkina Faso	3	0	3
Sardi	O.aries	MA_SAD	Africa	Benguerir,Morocco	1	0	1
Timahdite	O.aries	MA_TIM	Africa	Midelt,Morocco	2	0	2
Yankasa Sheep	O.aries	NG_YAK	Africa	Nigeria	1	0	1
Dorper Sheep	O.aries	CN_DUP	Africa	Xinjiang, China	6	0	6
Uda Sheep	O.aries	CD_UDA	Africa	Chad	1	0	1
West African Dwarf Sheep	O.aries	CD_WFD	Africa	Chad	1	0	1
Beni Guil	O.aries	AF_OA	America	Meghraoua,Morocco	1	0	1
Brazilian Creole	O.aries	BR_BCS	Americas	Brazil	2	0	2
Morada Nova	O.aries	BR_BMN	Americas	Brazil	2	0	2
Santa Ines Sheep	O.aries	BR_BSI	Americas	Brazil	3	0	3
Brazilian Bergamasca Sheep	O.aries	BR_BEG	Americas	Brazil	2	0	2
Altay sheep	O.aries	CN_ALT	Asia	Xinjiang, China	14	28	42
Baerchuke sheep	O.aries	CN_BRK	Asia	Xinjiang, China	9	0	9
Bangladeshi	O.aries	BD_BGE	Asia	Bangladesh	2	0	2
Barga Sheep	O.aries	MG_BAR	Asia	Monglia	2	0	2
Bashibai Sheep	O.aries	CN_BSB	Asia	Xinjiang, China	10	19	29
Bayad Sheep	O.aries	CN_BYD	Asia	Monglia	1	0	1
Bayinbuluke sheep	O.aries	CN_BYK	Asia	Xinjiang, China	14	20	34
Cele Black sheep	O.aries	CN_CLB	Asia	Xinjiang, China	18	20	38
Chinese Merino sheep	O.aries	CN_CNM	Asia	Xinjiang, China	20	0	20
Degeres Mutton-Wool Sheep	O.aries	KZ_DEG	Asia	Kazakhstan	2	0	2
Diqing sheep	O.aries	CN_DQS	Asia	Diqing, Yunnan	9	0	9
Duolang sheep	O.aries	CN_DUL	Asia	Xinjiang, China	10	26	36
Ganzi sheep	O.aries	CN_GZS	Asia	Ganzi, Sichuan	4	0	4
Garole	O.aries	IN_GAR	Asia	India	2	0	2
Garut	O.aries	ID_GUR	Asia	Indonesia	2	0	2
Guide Black Fur Sheep	O.aries	CN_GDS	Asia	Guide, Qinhai, China	8	0	8
Hanzhong sheep	O.aries	CN_HZS	Asia	China	5	0	5
Hetian sheep	O.aries	CN_HTS	Asia	Xinjiang, China	5	9	14
Hu Sheep	O.aries	CN_HU	Asia	Jiangsu, China	29	0	29
Hulun Buir sheep	O.aries	CN_HLS	Asia	Inner Mongolia,China	5	0	5
Jaffna Local Sheep	O.aries	SL_LOC	Asia	Sri Lanka	1	0	1
Kage Sheep	O.aries	NP_KAG	Asia	Nepal	2	0	2
Kazakh Finewool Sheep	O.aries	KZ_KAZ	Asia	Kazakhstan	2	0	2
Kazakh sheep	O.aries	CN_KAZ	Asia	Northern Chinese	5	0	5
Khotont Sheep	O.aries	MG_KOT	Asia	Monglia	1	0	1
Lanzhou Large-tailed sheep	O.aries	CN_LLT	Asia	China	4	0	4
Large-tailed Han sheep	O.aries	CN_LTH	Asia	China	9	0	9
Lop sheep	O.aries	CN_LOP	Asia	China	9	0	9
Mazekh Sheep	O.aries	EA_OA	Asia	Azerbaijian	1	0	1
Minxian Black Fur sheep	O.aries	CN_MXS	Asia	China	9	0	9
Nellore Sheep	O.aries	IN_NEL	Asia	India	1	0	1
Prairie Tibetan	O.aries	CN_PRT	Asia	Tibet, China	10	0	10
Shiping Gray sheep	O.aries	CN_SPS	Asia	Shiping, Yunnan,China	9	0	9
Sishui Fur sheep	O.aries	CN_SSS	Asia	China	14	0	14
Small-tailed Han Sheep	O.aries	CN_STH	Asia	China	23	0	23
Sumatra	O.aries	ID_SUM	Asia	Indonesia	2	0	2
Sunite sheep	O.aries	CN_SNS	Asia	China	5	0	5
Taihang Fur Sheep	O.aries	CN_THF	Asia	Henan, China	5	0	5
Tamir Sheep	O.aries	MG_TAM	Asia	Monglia	1	0	1
Tan sheep	O.aries	CN_TAN	Asia	Ningxia, China	32	0	32
Tashkurgan sheep	O.aries	CN_TSK	Asia	Qinghai, China	5	0	5
Tengchong sheep	O.aries	CN_TCS	Asia	Yunnan, China	12	0	12
Tibetan Oula sheep	O.aries	CN_OLA	Asia	Qinghai, China	10	4	14
Tibetan Sheep	O.aries	CN_TIB	Asia	China	99	20	119
Tong sheep	O.aries	CN_TON	Asia	China	4	0	4
Ujimqin Sheep	O.aries	CN_WZM	Asia	Inner Monglia, China	17	0	17
Valley Tibetan	O.aries	CN_VLT	Asia	Tibet, China	10	0	10
Wadi sheep	O.aries	CN_WDS	Asia	Binzhou, Shandong,China	18	0	18
Waggir Sheep	O.aries	CN_WAG	Asia	Xinjiang, China	9	0	9
Weining sheep	O.aries	CN_WNS	Asia	Weining, Guizhou,China	9	0	9
Wuranke sheep	O.aries	CN_WRS	Asia	Inner Monglia, China	5	0	5
Bozakh Sheep	O.aries	AS_BOZ	Asia	Azerbaijian	2	0	2
Kachi Sheep	O.aries	PK_KAS	Asia	Pakistan	1	0	1
Karakul Sheep	O.aries	PK_KAL	Asia	Pakistan	3	0	3
Thalli Sheep	O.aries	PK_TAL	Asia	Pakistan	2	0	2
East Friesian Sheep	O.aries	CN_EFR	Asia	Gansu,China/Germany	10	0	10
Altamurana Sheep	O.aries	IT_ATM	Europe	Italy	2	0	2
Baidarak Sheep	O.aries	RU_BAD	Europe	Russia	3	0	3
Bentheimer Sheep	O.aries	DE_BEN	Europe	Germany	1	0	1
Carpathian Mountain Sheep	O.aries	WK_MKS	Europe	Ukraine	1	0	1
Castellana	O.aries	ES_CAS	Europe	Spain	2	0	2
Caucasian Sheep	O.aries	RU_CAU	Europe	Russia	1	0	1
Cheviot	O.aries	GB_CHV	Europe	United Kingdom	2	0	2
Churra	O.aries	ES_CHU	Europe	Spain	2	0	2
Dagestan Mountain Merino Sheep	O.aries	RU_DME	Europe	Russia	1	0	1
Dalmatian Sheep	O.aries	KL_DAL	Europe	Croatia	3	0	3
Dollgellau Welsh Mountain	O.aries	GB_DWM	Europe	United Kingdom	1	0	1
Drente Heathen	O.aries	NL_DRH	Europe	The Netherlands	5	0	5
Feral Sheep	O.aries	NW_FRL	Europe	Norway	3	0	3
Finnsheep	O.aries	FI_FIN	Europe	Finland	12	0	12
German merino sheep	O.aries	DE_DEM	Europe	Germany	3	0	3
Gotland	O.aries	NL_GTL	Europe	The Netherlands	10	0	10
Grey Tronder Sheep	O.aries	EU_OA	Europe	Norway	1	0	1
Hampshire Sheep	O.aries	EN_HPX	Europe	England	1	0	1
Helsinge Sheep	O.aries	SW_HEL	Europe	Sweden	1	0	1
Kuibyshev Sheep	O.aries	RU_KBS	Europe	Russia	3	0	3
Lacaune	O.aries	FR_LAC	Europe	France	2	0	2
Leccese Sheep	O.aries	IT_LES	Europe	Italy	2	0	2
North Ronaldsay Sheep	O.aries	SC_LOC	Europe	Scotland	1	0	1
Norwegian White Sheep	O.aries	NW_NWB	Europe	Norway	3	0	3
Ojalada	O.aries	ES_OJA	Europe	Spain	2	0	2
Old Spael Sheep	O.aries	NW_OSP	Europe	Norway	3	0	3
Olkuska Sheep	O.aries	PL_OLK	Europe	Poland	1	0	1
Ouessant	O.aries	NL_OUE	Europe	The Netherlands	10	0	10
Pag Island Sheep	O.aries	KL_PAG	Europe	Croatia	3	0	3
Pramenka Sheep	O.aries	SE_PRA	Europe	Serbia	2	0	2
Rhoen Sheep	O.aries	DE_RHO	Europe	Germany	3	0	3
Ripollesa Sheep	O.aries	ES_RIP	Europe	Spain	1	0	1
Romanov Sheep	O.aries	RU_ROM	Europe	Russia	1	0	1
Romney Sheep	O.aries	EN_RMN	Europe	United Kingdom	2	0	2
Salz	O.aries	ES_SAL	Europe	Spain	3	0	3
Scottish Blackface	O.aries	GB_SBF	Europe	United Kingdom	1	0	1
Shetland	O.aries	NL_SEL	Europe	The Netherlands	7	0	7
Solognote	O.aries	NL_SOG	Europe	The Netherlands	8	0	8
Sumavska Sheep	O.aries	JK_SUM	Europe	Czech Republic	1	0	1
Swiss Mirror	O.aries	EU_SMS	Europe	Switzerland	1	0	1
Swiss White Alpine	O.aries	EU_SWA	Europe	Switzerland	4	0	4
Texel Sheep	O.aries	NL_TEX	Europe	The Netherlands	3	0	3
Transbaikal Finewool Sheep	O.aries	RU_IMP	Europe	Russia	3	0	3
Tregaon Welsh Mountain	O.aries	GB_TWM	Europe	United Kingdom	1	0	1
Valachian Sheep	O.aries	JK_VAL	Europe	Czech Republic	2	0	2
Valais Blacknose	O.aries	CH_VBN	Europe	Switzerland	1	0	1
Welsh Hardy Speckled Face	O.aries	GB_WHS	Europe	United Kingdom	1	0	1
White Mountain Sheep	O.aries	DE_WMS	Europe	Germany	1	0	1
Zwartbles Sheep	O.aries	NL_ZWA	Europe	The Netherlands	1	0	1
Australian Merino	O.aries	AU_AUM	Europe	Australia	10	0	10
Poll Dorset	O.aries	AU_POD	Europe	Australia	1	0	1
Afshari Sheep	O.aries	IR_AFS	Middle East	Iran	6	0	6
Awassi Sheep	O.aries	ME_AWA	Middle East	Iraq	4	0	4
Baluchi Sheep	O.aries	IR_BLZ	Middle East	Iran	2	0	2
Ghezel Sheep	O.aries	IR_GEZ	Middle East	Iran	2	0	2
Grey-Shiraz Sheep	O.aries	IR_GRS	Middle East	Iran	2	0	2
Hamdani Sheep	O.aries	IQ_HAM	Middle East	Iraq	1	0	1
Makui Sheep	O.aries	IR_MAK	Middle East	Iran	2	0	2
Moghani Sheep	O.aries	IR_MGH	Middle East	Iran	3	0	3
Shal Sheep	O.aries	IR_SAL	Middle East	Iran	3	0	3
Cine Capari	O.aries	TR_CCS	Middle East	Turkey	1	0	1
Karakas	O.aries	TR_KRS	Middle East	Turkey	2	0	2
Local breed	O.aries	IR_LOC	Middle East	Iran	5	0	5
Norduz	O.aries	TR_NDZ	Middle East	Turkey	1	0	1
Sakiz	O.aries	TR_SKZ	Middle East	Turkey	2	0	2
Grey Shiraz Sheep	O.aries	IR_HSS	Middle East	Iran	1	0	1
