# Supplementary material for: Long divergent haplotypes introgressed from wild sheep are associated with distinct morphological and adaptive characteristics in domestic sheep
Source: PLoS Genet. 2023 Feb 23;19(2):e1010615. doi: 10.1371/journal.pgen.1010615 (PMC9949681; doi:10.1371/journal.pgen.1010615)
Supplement: S2 Table — (XLSX) [file pgen.1010615.s034.xlsx]

## Sheet: S2_Table
S2_Table Sampling information of 156 domestic and wild sheep individuals in this study.
Breeds/Populations	Species_ID	Subspecies	Number	Origin	Sampling site	Average Depth
Argali	Argali	O.ammon	7	Asia	Kyrgyzstan	12.5
Urial	Urial	O.vignei	1	Middle East	Iran	22.03
European mouflon	EU_MOU	O.musimon	1	Europe	Corsica and Sardinia	7.98
Dorper	AO_DUP	O.aries	1	Africa	Angola	10.72
Altay sheep	CN_ALT	O.aries	28	Asia	Altay, Xinjiang, North China	16.99
Bashibai Sheep	CN_BSB	O.aries	19	Asia	Tacheng, Xinjiang,North China	12.38
Bayinbuluke sheep	CN_BYK	O.aries	20	Asia	Bayinbuluke, Xinjiang, China	12.83
Cele Black sheep	CN_CLB	O.aries	20	Asia	Cele,Hetian,Xinjiang,North China	12.73
Duolang sheep	CN_DUL	O.aries	26	Asia	Makit, Kashgar, Xinjiang, China	14.09
Hetian sheep	CN_HET	O.aries	9	Asia	Xinjiang, North China	8.77
Tibetan sheep	CN_TIB	O.aries	20	Asia	Tibet,China	7.81
Tibetan Oula sheep	CN_OLA	O.aries	4	Asia	Qinghai, China	20.78
