# Supplementary material for: Long divergent haplotypes introgressed from wild sheep are associated with distinct morphological and adaptive characteristics in domestic sheep
Source: PLoS Genet. 2023 Feb 23;19(2):e1010615. doi: 10.1371/journal.pgen.1010615 (PMC9949681; doi:10.1371/journal.pgen.1010615)
Supplement: S3 Table — (XLSX) [file pgen.1010615.s035.xlsx]

## Sheet: S3_Table
S3_Table Sampling information of 293 individuals used in phylogenetic analysis and genome-wide introgression estimation.
Sample ID	Breeds/Populations	Species_ID	Domestic/Wild	Subspecies	Origin	Sampling locations
RUON-SNS02	Snow sheep	Snow sheep	Wild	Ovis nivicola	Americas	Northeastern Siberia
CAOC-BIH01	Bighorn	Bighorn	Wild	Ovis canadensis	Americas	Canada
CAOC-BIH02	Bighorn	Bighorn	Wild	Ovis canadensis	Americas	Canada
CAOC-BIH03	Bighorn	Bighorn	Wild	Ovis canadensis	Americas	Canada
CAOD-THH01	Thinhorn	Thinhorn	Wild	Ovis dalli	Americas	Canada
CAOD-THH02	Thinhorn	Thinhorn	Wild	Ovis dalli	Americas	Canada
KGOM-AGL01	Argali	Argali	Wild	Ovis ammon	Asia	Kyrgyzstan
KGOM-AGL02	Argali	Argali	Wild	Ovis ammon	Asia	Kyrgyzstan
KGOM-AGL03	Argali	Argali	Wild	Ovis ammon	Asia	Kyrgyzstan
KGOM-AGL04	Argali	Argali	Wild	Ovis ammon	Asia	Kyrgyzstan
KGOM-AGL05	Argali	Argali	Wild	Ovis ammon	Asia	Kyrgyzstan
KGOM-AGL06	Argali	Argali	Wild	Ovis ammon	Asia	Kyrgyzstan
KGOM-AGL07	Argali	Argali	Wild	Ovis ammon	Asia	Kyrgyzstan
KGOM-AGL50	Argali	Argali	Wild	Ovis ammon	Asia	Kashgar, Xinjiang
KGOM-AGL51	Argali	Argali	Wild	Ovis ammon	Asia	China
KGOM-AGL52	Argali	Argali	Wild	Ovis ammon	Asia	China
KGOM-AGL53	Argali	Argali	Wild	Ovis ammon	Asia	China
KGOM-AGL54	Argali	Argali	Wild	Ovis ammon	Asia	China
IROO-VIG01	Urial	Urial	Wild	Ovis vignei	Middle East	Chanaran, Abghad, Iran
IROO-VIG02	Urial	Urial	Wild	Ovis vignei	Middle East	Sabzevar, Iran
IROO-VIG03	Urial	Urial	Wild	Ovis vignei	Middle East	Dare yam, Sabzevar, Iran
IROO-VIG04	Urial	Urial	Wild	Ovis vignei	Middle East	Yam, Sabzevar, Iran
IROO-VIG05	Urial	Urial	Wild	Ovis vignei	Middle East	Yam, Sabzevar, Iran
IROO-VIG06	Urial	Urial	Wild	Ovis vignei	Middle East	Yam, Sabzevar, Iran
IROO-ORI01	Iranian mouflon	IR_MOU	Wild	Ovis orientalis	Middle East	Urmia,Kaboudan,Iran
IROO-ORI02	Iranian mouflon	IR_MOU	Wild	Ovis orientalis	Middle East	Urmia,Kaboudan,Iran
IROO-ORI03	Iranian mouflon	IR_MOU	Wild	Ovis orientalis	Middle East	Tabriz,Sahand,Iran
IROO-ORI04	Iranian mouflon	IR_MOU	Wild	Ovis orientalis	Middle East	Marand,Marakan,Iran
IROO-ORI05	Iranian mouflon	IR_MOU	Wild	Ovis orientalis	Middle East	Urmia,Kaboudan,Iran
IROO-ORI06	Iranian mouflon	IR_MOU	Wild	Ovis orientalis	Middle East	Urmia,Kaboudan,Iran
IROO-ORI07	Iranian mouflon	IR_MOU	Wild	Ovis orientalis	Middle East	Tabriz,Sahand,Iran
IROO-ORI08	Iranian mouflon	IR_MOU	Wild	Ovis orientalis	Middle East	Qazvin,Bashgol,Iran
IROO-ORI09	Iranian mouflon	IR_MOU	Wild	Ovis orientalis	Middle East	urumie,Kaboudan,Iran
IROO-ORI10	Iranian mouflon	IR_MOU	Wild	Ovis orientalis	Middle East	Hamedan,Iran
IROO-ORI11	Iranian mouflon	IR_MOU	Wild	Ovis orientalis	Middle East	Urmia,Kaboudan,Iran
IROO-ORI12	Iranian mouflon	IR_MOU	Wild	Ovis orientalis	Middle East	Arak,Khomein,Iran
IROO-ORI13	Iranian mouflon	IR_MOU	Wild	Ovis orientalis	Middle East	Qazvin,Bashgol, Iran
IROO-ORI14	Iranian mouflon	IR_MOU	Wild	Ovis orientalis	Middle East	Tabriz,kimakai,Iran
IROO-ORI15	Iranian mouflon	IR_MOU	Wild	Ovis orientalis	Middle East	Golpayegan,Mute,Iran
IROO-ORI16	Iranian mouflon	IR_MOU	Wild	Ovis orientalis	Middle East	Hamedan,Iran
IROO-ORI18	Iranian mouflon	IR_MOU	Wild	Ovis orientalis	Middle East	Qazvin,Bashgol,Iran
IROO-ORI17	Iranian mouflon	IR_MOU	Wild	Ovis orientalis	Middle East	Iran
IROO-ORI19	Iranian mouflon	IR_MOU	Wild	Ovis orientalis	Middle East	Iran
IROO-AMU01	Iranian mouflon	IR_MOU	Wild	Ovis orientalis	Middle East	Kerman, Iran
IROO-AMU02	Iranian mouflon	IR_MOU	Wild	Ovis orientalis	Middle East	Shiraz, Iran
IROO-AMU03	Iranian mouflon	IR_MOU	Wild	Ovis orientalis	Middle East	Yazd, Iran
IROO-AMU04	Iranian mouflon	IR_MOU	Wild	Ovis orientalis	Middle East	Yazd, Iran
IROO-AMU05	Iranian mouflon	IR_MOU	Wild	Ovis orientalis	Middle East	Yazd, Iran
IROO-AMU06	Iranian mouflon	IR_MOU	Wild	Ovis orientalis	Middle East	Yazd, Iran
IROO-AMU08	Iranian mouflon	IR_MOU	Wild	Ovis orientalis	Middle East	Shiraz, Iran
IROO-AMU09	Iranian mouflon	IR_MOU	Wild	Ovis orientalis	Middle East	Shahr-e Kord, Iran
IROO-AMU10	Iranian mouflon	IR_MOU	Wild	Ovis orientalis	Middle East	Shahr-e Kord, Iran
IROO-AMU11	Iranian mouflon	IR_MOU	Wild	Ovis orientalis	Middle East	Kerman, Iran
IROO-AMU12	Iranian mouflon	IR_MOU	Wild	Ovis orientalis	Middle East	Kerman, Iran
IROO-AMU13	Iranian mouflon	IR_MOU	Wild	Ovis orientalis	Middle East	Kerman, Iran
IROO-AMU15	Iranian mouflon	IR_MOU	Wild	Ovis orientalis	Middle East	Tehran, Iran
IROO-AMU16	Iranian mouflon	IR_MOU	Wild	Ovis orientalis	Middle East	Kerman, Iran
EUOO-MUS01	European mouflon	EU_MOU	Wild	Ovis musimon	Europe	Corsica and Sardinia
EUOO-MUS50	European mouflon	EU_MOU	Wild	Ovis musimon	Europe	the Island of Sappi, Finland
EUOO-MUS51	European mouflon	EU_MOU	Wild	Ovis musimon	Europe	Finland
CHOA-SMS01	Swiss Mirror	EU_SMS	Domestic	Ovis aries	Europe	Switzerland
CHOA-SWA01	Swiss White Alpine	EU_SWA	Domestic	Ovis aries	Europe	Switzerland
CHOA-SWA02	Swiss White Alpine	EU_SWA	Domestic	Ovis aries	Europe	Switzerland
CHOA-SWA03	Swiss White Alpine	EU_SWA	Domestic	Ovis aries	Europe	Switzerland
CHOA-SWA04	Swiss White Alpine	EU_SWA	Domestic	Ovis aries	Europe	Switzerland
CHOA-VBN01	Valais Blacknose	CH_VBN	Domestic	Ovis aries	Europe	Switzerland
DEOA-DEM23	Merino	DE_DEM	Domestic	Ovis aries	Europe	Germany
DEOA-DEM24	Merino	DE_DEM	Domestic	Ovis aries	Europe	Germany
DEOA-DEM25	Merino	DE_DEM	Domestic	Ovis aries	Europe	Germany
ESOA-CAS01	Castellana	ES_CAS	Domestic	Ovis aries	Europe	Spain
ESOA-CAS02	Castellana	ES_CAS	Domestic	Ovis aries	Europe	Spain
ESOA-CHU01	Churra	ES_CHU	Domestic	Ovis aries	Europe	Spain
ESOA-CHU02	Churra	ES_CHU	Domestic	Ovis aries	Europe	Spain
ESOA-OJA01	Ojalada	ES_OJA	Domestic	Ovis aries	Europe	Spain
ESOA-OJA02	Ojalada	ES_OJA	Domestic	Ovis aries	Europe	Spain
ESOA-SAL01	Salz	ES_SAL	Domestic	Ovis aries	Europe	Spain
ESOA-SAL02	Salz	ES_SAL	Domestic	Ovis aries	Europe	Spain
ESOA-SAL03	Salz	ES_SAL	Domestic	Ovis aries	Europe	Spain
FIOA-FIN01	Finnsheep	FI_FIN	Domestic	Ovis aries	Europe	Finland
FIOA-FIN02	Finnsheep	FI_FIN	Domestic	Ovis aries	Europe	Finland
FROA-LAC01	Lacaune	FR_LAC	Domestic	Ovis aries	Europe	France
FROA-LAC02	Lacaune	FR_LAC	Domestic	Ovis aries	Europe	France
GBOA-CHV01	Cheviot	GB_CHV	Domestic	Ovis aries	Europe	United Kingdom
GBOA-CHV02	Cheviot	GB_CHV	Domestic	Ovis aries	Europe	United Kingdom
GBOA-DWM01	Dollgellau Welsh Mountain	GB_DWM	Domestic	Ovis aries	Europe	United Kingdom
GBOA-ROM01	Romney	EN_RMN	Domestic	Ovis aries	Europe	United Kingdom
GBOA-SBF01	Scottish Blackface	GB_SBF	Domestic	Ovis aries	Europe	United Kingdom
GBOA-TWM01	Tregaon Welsh Mountain	GB_TWM	Domestic	Ovis aries	Europe	United Kingdom
GBOA-WHS01	Welsh Hardy Speckled Face	GB_WHS	Domestic	Ovis aries	Europe	United Kingdom
NLOA-TEX01	Texel	NL_TEX	Domestic	Ovis aries	Europe	Netherlands
IROA-AFS01	Afshari	IR_AFS	Domestic	Ovis aries	Middle East	Iran
IROA-AFS02	Afshari	IR_AFS	Domestic	Ovis aries	Middle East	Iran
IROA-LOC01	Local breed	IR_LOC	Domestic	Ovis aries	Middle East	Iran
IROA-LOC02	Local breed	IR_LOC	Domestic	Ovis aries	Middle East	Iran
IROA-LOC03	Local breed	IR_LOC	Domestic	Ovis aries	Middle East	Iran
IROA-LOC04	Local breed	IR_LOC	Domestic	Ovis aries	Middle East	Iran
IROA-LOC05	Local breed	IR_LOC	Domestic	Ovis aries	Middle East	Iran
IROA-LOC06	Local breed	IR_LOC	Domestic	Ovis aries	Middle East	Iran
IROA-LOC07	Local breed	IR_LOC	Domestic	Ovis aries	Middle East	Iran
IROA-LOC08	Local breed	IR_LOC	Domestic	Ovis aries	Middle East	Iran
IROA-LOC09	Local breed	IR_LOC	Domestic	Ovis aries	Middle East	Iran
IROA-LOC10	Local breed	IR_LOC	Domestic	Ovis aries	Middle East	Iran
IROA-LOC11	Local breed	IR_LOC	Domestic	Ovis aries	Middle East	Iran
IROA-LOC12	Local breed	IR_LOC	Domestic	Ovis aries	Middle East	Iran
IROA-LOC13	Local breed	IR_LOC	Domestic	Ovis aries	Middle East	Iran
IROA-LOC14	Local breed	IR_LOC	Domestic	Ovis aries	Middle East	Iran
IROA-LOC15	Local breed	IR_LOC	Domestic	Ovis aries	Middle East	Iran
IROA-LOC16	Local breed	IR_LOC	Domestic	Ovis aries	Middle East	Iran
IROA-LOC17	Local breed	IR_LOC	Domestic	Ovis aries	Middle East	Iran
IROA-LOC18	Local breed	IR_LOC	Domestic	Ovis aries	Middle East	Iran
IROA-LOC19	Local breed	IR_LOC	Domestic	Ovis aries	Middle East	Iran
IROA-LOC20	Local breed	IR_LOC	Domestic	Ovis aries	Middle East	Iran
TROA-AWT01	Turkish Awassi	ME_AWA	Domestic	Ovis aries	Middle East	Turkey
TROA-AWT02	Turkish Awassi	ME_AWA	Domestic	Ovis aries	Middle East	Turkey
TROA-AWT03	Awassi	ME_AWA	Domestic	Ovis aries	Middle East	Turkey
TROA-CCS01	Cine Capari	TR_CCS	Domestic	Ovis aries	Middle East	Turkey
TROA-KRS01	Karya	TR_KRS	Domestic	Ovis aries	Middle East	Turkey
TROA-KRS02	Karya	TR_KRS	Domestic	Ovis aries	Middle East	Turkey
TROA-KRS03	Karakas	TR_KRS	Domestic	Ovis aries	Middle East	Turkey
TROA-NDZ01	Norduz	TR_NDZ	Domestic	Ovis aries	Middle East	Turkey
TROA-NDZ02	Norduz	TR_NDZ	Domestic	Ovis aries	Middle East	Turkey
TROA-SKZ01	Sakiz	TR_SKZ	Domestic	Ovis aries	Middle East	Turkey
TROA-SKZ02	Sakiz	TR_SKZ	Domestic	Ovis aries	Middle East	Turkey
BDOA-BGE01	Bangladeshi	BD_BGE	Domestic	Ovis aries	Asia	Bangladesh
BDOA-BGE02	Bangladeshi	BD_BGE	Domestic	Ovis aries	Asia	Bangladesh
CNOA-BYK21	Bayinbuluke	CN_BYK	Domestic	Ovis aries	Asia	Bayinbuluke, Xinjiang, China
CNOA-BYK22	Bayinbuluke	CN_BYK	Domestic	Ovis aries	Asia	Bayinbuluke, Xinjiang, China
CNOA-BYK23	Bayinbuluke	CN_BYK	Domestic	Ovis aries	Asia	Bayinbuluke, Xinjiang, China
CNOA-BYK24	Bayinbuluke	CN_BYK	Domestic	Ovis aries	Asia	Bayinbuluke, Xinjiang, China
CNOA-BYK25	Bayinbuluke	CN_BYK	Domestic	Ovis aries	Asia	Bayinbuluke, Xinjiang, China
CNOA-BYK26	Bayinbuluke	CN_BYK	Domestic	Ovis aries	Asia	Bayinbuluke, Xinjiang, China
CNOA-BYK27	Bayinbuluke	CN_BYK	Domestic	Ovis aries	Asia	Bayinbuluke, Xinjiang, China
CNOA-BYK28	Bayinbuluke	CN_BYK	Domestic	Ovis aries	Asia	Bayinbuluke, Xinjiang, China
CNOA-BYK29	Bayinbuluke	CN_BYK	Domestic	Ovis aries	Asia	Bayinbuluke, Xinjiang, China
CNOA-BYK30	Bayinbuluke	CN_BYK	Domestic	Ovis aries	Asia	Bayinbuluke, Xinjiang, China
CNOA-CLB21	Cele Black	CN_CLB	Domestic	Ovis aries	Asia	Cele, Xinjiang, China
CNOA-CLB22	Cele Black	CN_CLB	Domestic	Ovis aries	Asia	Cele, Xinjiang, China
CNOA-CLB23	Cele Black	CN_CLB	Domestic	Ovis aries	Asia	Cele, Xinjiang, China
CNOA-CLB24	Cele Black	CN_CLB	Domestic	Ovis aries	Asia	Cele, Xinjiang, China
CNOA-CLB25	Cele Black	CN_CLB	Domestic	Ovis aries	Asia	Cele, Xinjiang, China
CNOA-CLB26	Cele Black	CN_CLB	Domestic	Ovis aries	Asia	Cele, Xinjiang, China
CNOA-CLB27	Cele Black	CN_CLB	Domestic	Ovis aries	Asia	Cele, Xinjiang, China
CNOA-CLB28	Cele Black	CN_CLB	Domestic	Ovis aries	Asia	Cele, Xinjiang, China
CNOA-CLB29	Cele Black	CN_CLB	Domestic	Ovis aries	Asia	Cele, Xinjiang, China
CNOA-CLB30	Cele Black	CN_CLB	Domestic	Ovis aries	Asia	Cele, Xinjiang, China
CNOA-HUS01	Hu	CN_HU	Domestic	Ovis aries	Asia	Xuzhou, Jiangsu, China
CNOA-HUS02	Hu	CN_HU	Domestic	Ovis aries	Asia	Xuzhou, Jiangsu, China
CNOA-HUS03	Hu	CN_HU	Domestic	Ovis aries	Asia	Xuzhou, Jiangsu, China
CNOA-HUS04	Hu	CN_HU	Domestic	Ovis aries	Asia	Xuzhou, Jiangsu, China
CNOA-HUS05	Hu	CN_HU	Domestic	Ovis aries	Asia	Xuzhou, Jiangsu, China
CNOA-HUS06	Hu	CN_HU	Domestic	Ovis aries	Asia	Xuzhou, Jiangsu, China
CNOA-HUS07	Hu	CN_HU	Domestic	Ovis aries	Asia	Xuzhou, Jiangsu, China
CNOA-HUS08	Hu	CN_HU	Domestic	Ovis aries	Asia	Xuzhou, Jiangsu, China
CNOA-HUS09	Hu	CN_HU	Domestic	Ovis aries	Asia	Xuzhou, Jiangsu, China
CNOA-HUS10	Hu	CN_HU	Domestic	Ovis aries	Asia	Xuzhou, Jiangsu, China
CNOA-OLA05	Oula	CN_OLA	Domestic	Ovis aries	Asia	Huangnan, Qinghai, China
CNOA-OLA06	Oula	CN_OLA	Domestic	Ovis aries	Asia	Huangnan, Qinghai, China
CNOA-OLA07	Oula	CN_OLA	Domestic	Ovis aries	Asia	Huangnan, Qinghai, China
CNOA-OLA08	Oula	CN_OLA	Domestic	Ovis aries	Asia	Huangnan, Qinghai, China
CNOA-OLA09	Oula	CN_OLA	Domestic	Ovis aries	Asia	Huangnan, Qinghai, China
CNOA-OLA10	Oula	CN_OLA	Domestic	Ovis aries	Asia	Huangnan, Qinghai, China
CNOA-OLA11	Oula	CN_OLA	Domestic	Ovis aries	Asia	Huangnan, Qinghai, China
CNOA-OLA12	Oula	CN_OLA	Domestic	Ovis aries	Asia	Huangnan, Qinghai, China
CNOA-OLA13	Oula	CN_OLA	Domestic	Ovis aries	Asia	Huangnan, Qinghai, China
CNOA-OLA14	Oula	CN_OLA	Domestic	Ovis aries	Asia	Huangnan, Qinghai, China
CNOA-PRT01	Prairie Tibetan	CN_PRT	Domestic	Ovis aries	Asia	Dangxiong, Tibet, China
CNOA-PRT02	Prairie Tibetan	CN_PRT	Domestic	Ovis aries	Asia	Dangxiong, Tibet, China
CNOA-PRT03	Prairie Tibetan	CN_PRT	Domestic	Ovis aries	Asia	Dangxiong, Tibet, China
CNOA-PRT04	Prairie Tibetan	CN_PRT	Domestic	Ovis aries	Asia	Dangxiong, Tibet, China
CNOA-PRT05	Prairie Tibetan	CN_PRT	Domestic	Ovis aries	Asia	Dangxiong, Tibet, China
CNOA-PRT06	Prairie Tibetan	CN_PRT	Domestic	Ovis aries	Asia	Dangxiong, Tibet, China
CNOA-PRT07	Prairie Tibetan	CN_PRT	Domestic	Ovis aries	Asia	Dangxiong, Tibet, China
CNOA-PRT08	Prairie Tibetan	CN_PRT	Domestic	Ovis aries	Asia	Dangxiong, Tibet, China
CNOA-PRT09	Prairie Tibetan	CN_PRT	Domestic	Ovis aries	Asia	Dangxiong, Tibet, China
CNOA-PRT10	Prairie Tibetan	CN_PRT	Domestic	Ovis aries	Asia	Dangxiong, Tibet, China
CNOA-STH01	Small Tail Han	CN_STH	Domestic	Ovis aries	Asia	Yuncheng, Shandong, China
CNOA-STH02	Small Tail Han	CN_STH	Domestic	Ovis aries	Asia	Yuncheng, Shandong, China
CNOA-STH03	Small Tail Han	CN_STH	Domestic	Ovis aries	Asia	Yuncheng, Shandong, China
CNOA-STH04	Small Tail Han	CN_STH	Domestic	Ovis aries	Asia	Yuncheng, Shandong, China
CNOA-STH05	Small Tail Han	CN_STH	Domestic	Ovis aries	Asia	Yuncheng, Shandong, China
CNOA-STH06	Small Tail Han	CN_STH	Domestic	Ovis aries	Asia	Yuncheng, Shandong, China
CNOA-STH07	Small Tail Han	CN_STH	Domestic	Ovis aries	Asia	Yuncheng, Shandong, China
CNOA-STH08	Small Tail Han	CN_STH	Domestic	Ovis aries	Asia	Yuncheng, Shandong, China
CNOA-STH09	Small Tail Han	CN_STH	Domestic	Ovis aries	Asia	Yuncheng, Shandong, China
CNOA-TAN01	Tan sheep	CN_TAN	Domestic	Ovis aries	Asia	Ningxia, North China
CNOA-TAN02	Tan sheep	CN_TAN	Domestic	Ovis aries	Asia	Ningxia, North China
CNOA-TAN03	Tan sheep	CN_TAN	Domestic	Ovis aries	Asia	Ningxia, North China
CNOA-TAN04	Tan sheep	CN_TAN	Domestic	Ovis aries	Asia	Ningxia, North China
CNOA-TAN05	Tan sheep	CN_TAN	Domestic	Ovis aries	Asia	Ningxia, North China
CNOA-TAN06	Tan sheep	CN_TAN	Domestic	Ovis aries	Asia	Ningxia, North China
CNOA-TAN07	Tan sheep	CN_TAN	Domestic	Ovis aries	Asia	Ningxia, North China
CNOA-TAN08	Tan sheep	CN_TAN	Domestic	Ovis aries	Asia	Ningxia, North China
CNOA-TAN09	Tan	CN_TAN	Domestic	Ovis aries	Asia	Ningxia, North China
CNOA-TAN10	Tan	CN_TAN	Domestic	Ovis aries	Asia	Ningxia, North China
CNOA-TAN11	Tan	CN_TAN	Domestic	Ovis aries	Asia	Ningxia, North China
CNOA-TAN12	Tan	CN_TAN	Domestic	Ovis aries	Asia	Ningxia, North China
CNOA-TAN13	Tan	CN_TAN	Domestic	Ovis aries	Asia	Ningxia, North China
CNOA-TAN14	Tan	CN_TAN	Domestic	Ovis aries	Asia	Ningxia, North China
CNOA-TAN15	Tan	CN_TAN	Domestic	Ovis aries	Asia	Ningxia, North China
CNOA-TAN16	Tan	CN_TAN	Domestic	Ovis aries	Asia	Ningxia, North China
CNOA-TAN17	Tan	CN_TAN	Domestic	Ovis aries	Asia	Ningxia, North China
CNOA-TAN18	Tan	CN_TAN	Domestic	Ovis aries	Asia	Ningxia, North China
CNOA-TIB21	Tibetan sheep	CN_TIB	Domestic	Ovis aries	Asia	Nyingchi, Tibetan, China
CNOA-TIB22	Tibetan sheep	CN_TIB	Domestic	Ovis aries	Asia	Nyingchi, Tibetan, China
CNOA-TIB23	Tibetan sheep	CN_TIB	Domestic	Ovis aries	Asia	Nyingchi, Tibetan, China
CNOA-TIB24	Tibetan sheep	CN_TIB	Domestic	Ovis aries	Asia	Nyingchi, Tibetan, China
CNOA-VLT01	Valley Tibetan	CN_VLT	Domestic	Ovis aries	Asia	Gonggar, Tibet, China
CNOA-VLT02	Valley Tibetan	CN_VLT	Domestic	Ovis aries	Asia	Gonggar, Tibet, China
CNOA-VLT03	Valley Tibetan	CN_VLT	Domestic	Ovis aries	Asia	Gonggar, Tibet, China
CNOA-VLT04	Valley Tibetan	CN_VLT	Domestic	Ovis aries	Asia	Gonggar, Tibet, China
CNOA-VLT05	Valley Tibetan	CN_VLT	Domestic	Ovis aries	Asia	Gonggar, Tibet, China
CNOA-VLT06	Valley Tibetan	CN_VLT	Domestic	Ovis aries	Asia	Gonggar, Tibet, China
CNOA-VLT07	Valley Tibetan	CN_VLT	Domestic	Ovis aries	Asia	Gonggar, Tibet, China
CNOA-VLT08	Valley Tibetan	CN_VLT	Domestic	Ovis aries	Asia	Gonggar, Tibet, China
CNOA-VLT09	Valley Tibetan	CN_VLT	Domestic	Ovis aries	Asia	Gonggar, Tibet, China
CNOA-VLT10	Valley Tibetan	CN_VLT	Domestic	Ovis aries	Asia	Gonggar, Tibet, China
CNOA-WZM01	Ujimqin Sheep	CN_WZM	Domestic	Ovis aries	Asia	Zhenglan Banner, Inner Mongolia, China
CNOA-WZM02	Ujimqin Sheep	CN_WZM	Domestic	Ovis aries	Asia	Zhenglan Banner, Inner Mongolia, China
CNOA-WZM03	Ujimqin Sheep	CN_WZM	Domestic	Ovis aries	Asia	Zhenglan Banner, Inner Mongolia, China
CNOA-WZM04	Ujimqin Sheep	CN_WZM	Domestic	Ovis aries	Asia	Zhenglan Banner, Inner Mongolia, China
CNOA-WZM05	Ujimqin Sheep	CN_WZM	Domestic	Ovis aries	Asia	Zhenglan Banner, Inner Mongolia, China
CNOA-WZM06	Ujimqin Sheep	CN_WZM	Domestic	Ovis aries	Asia	Zhenglan Banner, Inner Mongolia, China
CNOA-WZM07	Ujimqin Sheep	CN_WZM	Domestic	Ovis aries	Asia	Zhenglan Banner, Inner Mongolia, China
CNOA-WZM08	Ujimqin Sheep	CN_WZM	Domestic	Ovis aries	Asia	Zhenglan Banner, Inner Mongolia, China
CNOA-WZM09	Ujimqin Sheep	CN_WZM	Domestic	Ovis aries	Asia	Zhenglan Banner, Inner Mongolia, China
CNOA-WZM10	Ujimqin Sheep	CN_WZM	Domestic	Ovis aries	Asia	Zhenglan Banner, Inner Mongolia, China
CNOA-WNS06	Yunnan sheep	CN_YNS	Domestic	Ovis aries	Asia	Yunnan, China
CNOA-WNS07	Yunnan sheep	CN_YNS	Domestic	Ovis aries	Asia	Yunnan, China
CNOA-WNS08	Yunnan sheep	CN_YNS	Domestic	Ovis aries	Asia	Yunnan, China
CNOA-WNS09	Yunnan sheep	CN_YNS	Domestic	Ovis aries	Asia	Yunnan, China
CNOA-TCS01	Yunnan sheep	CN_YNS	Domestic	Ovis aries	Asia	Yunnan, China
CNOA-TCS02	Yunnan sheep	CN_YNS	Domestic	Ovis aries	Asia	Yunnan, China
CNOA-TCS03	Yunnan sheep	CN_YNS	Domestic	Ovis aries	Asia	Yunnan, China
CNOA-TCS04	Yunnan sheep	CN_YNS	Domestic	Ovis aries	Asia	Yunnan, China
CNOA-TCS05	Yunnan sheep	CN_YNS	Domestic	Ovis aries	Asia	Yunnan, China
CNOA-DQS06	Yunnan sheep	CN_YNS	Domestic	Ovis aries	Asia	Yunnan, China
CNOA-DQS07	Yunnan sheep	CN_YNS	Domestic	Ovis aries	Asia	Yunnan, China
CNOA-DQS08	Yunnan sheep	CN_YNS	Domestic	Ovis aries	Asia	Yunnan, China
CNOA-DQS09	Yunnan sheep	CN_YNS	Domestic	Ovis aries	Asia	Yunnan, China
CNOA-SPS01	Yunnan sheep	CN_YNS	Domestic	Ovis aries	Asia	Yunnan, China
CNOA-SPS02	Yunnan sheep	CN_YNS	Domestic	Ovis aries	Asia	Yunnan, China
CNOA-SPS03	Yunnan sheep	CN_YNS	Domestic	Ovis aries	Asia	Yunnan, China
IDOA-GUR01	Garut	ID_GUR	Domestic	Ovis aries	Asia	Indonesia
IDOA-GUR02	Garut	ID_GUR	Domestic	Ovis aries	Asia	Indonesia
IDOA-SUM01	Sumatra	ID_SUM	Domestic	Ovis aries	Asia	Indonesia
IDOA-SUM02	Sumatra	ID_SUM	Domestic	Ovis aries	Asia	Indonesia
INOA-GAR01	Garole	IN_GAR	Domestic	Ovis aries	Asia	India
INOA-GAR02	Garole	IN_GAR	Domestic	Ovis aries	Asia	India
AOOA-AWD02	Dorper (African White Dorper)	AO_DUP	Domestic	Ovis aries	Africa	Angola
AOOA-AWD03	Dorper (African White Dorper)	AO_DUP	Domestic	Ovis aries	Africa	Angola
ETOA-EMZ01	Ethiopian Menz	ET_MEN	Domestic	Ovis aries	Africa	Ethiopian
MAOA-BEG01	Beni Guil	AF_OA	Domestic	Ovis aries	Africa	Taza,meghraoua,Morocco
MAOA-BJD01	Boujaad	MA_BJD	Domestic	Ovis aries	Africa	Beni Bataou,Khouribga,Morocco
MAOA-DMN01	D'man	MA_DMN	Domestic	Ovis aries	Africa	Tinghir,Mcissi,Morocco
MAOA-DMN02	D'man	MA_DMN	Domestic	Ovis aries	Africa	FOUM LAHCEN,TATA,Morocco
MAOA-LOC01	local populations	MA_LOC	Domestic	Ovis aries	Africa	Khmiss Sahel,Larache,Morocco
MAOA-LOC02	local populations	MA_LOC	Domestic	Ovis aries	Africa	Chefchaouen,Bab Taza,Morocco
MAOA-LOC03	local populations	MA_LOC	Domestic	Ovis aries	Africa	Midelt,Amarcid,Morocco
MAOA-LOC04	local populations	MA_LOC	Domestic	Ovis aries	Africa	Midelt, Mzizel,Morocco
MAOA-LOC05	local populations	MA_LOC	Domestic	Ovis aries	Africa	Figuig,Beni Tadjite,Morocco
MAOA-LOC06	local populations	MA_LOC	Domestic	Ovis aries	Africa	ZAG,ASSA-ZAG,Morocco
MAOA-LOC07	local populations	MA_LOC	Domestic	Ovis aries	Africa	SIDI-IFNI,SBOYA,Morocco
MAOA-LOC08	local populations	MA_LOC	Domestic	Ovis aries	Africa	Taroudant,Lagfifat,Morocco
MAOA-LOC09	local populations	MA_LOC	Domestic	Ovis aries	Africa	Fes,Moulay Yaacoub,Morocco
MAOA-LOC10	local populations	MA_LOC	Domestic	Ovis aries	Africa	Nouaceur,casablanca,Morocco
MAOA-OLD01	Ouled Djellal	MA_OLD	Domestic	Ovis aries	Africa	Bouarfaa,Maaterka,Morocco
MAOA-OLD02	Ouled Djellal	MA_OLD	Domestic	Ovis aries	Africa	Bouarfaa,Tandrara,Morocco
MAOA-SAD01	Sardi	MA_SAD	Domestic	Ovis aries	Africa	Tamda Amrsid,Azilal,Morocco
MAOA-SAD02	Sardi	MA_SAD	Domestic	Ovis aries	Africa	Benguerir,Benguerir,Morocco
MAOA-TIM01	Timahdite	MA_TIM	Domestic	Ovis aries	Africa	Naour,Beni Mellal,Morocco
MAOA-TIM02	Timahdite	MA_TIM	Domestic	Ovis aries	Africa	Aghbalou,Midelt,Morocco
ZAOA-NQA01	Namaqua Afrikaner	ZA_NQA	Domestic	Ovis aries	Africa	South Africa
ZAOA-RDA01	Ronderib Afrikaner	ZA_RDA	Domestic	Ovis aries	Africa	South Africa
ZAOA-RDA02	Ronderib Afrikaner	ZA_RDA	Domestic	Ovis aries	Africa	South Africa
AUOA-AUM01	Australian Merino	AU_AUM	Domestic	Ovis aries	Oceania	Australia
AUOA-AUM02	Australian Merino	AU_AUM	Domestic	Ovis aries	Oceania	Australia
AUOA-AUM03	Australian Merino	AU_AUM	Domestic	Ovis aries	Oceania	Australia
AUOA-AUM04	Australian Merino	AU_AUM	Domestic	Ovis aries	Oceania	Australia
AUOA-AUM05	Australian Merino	AU_AUM	Domestic	Ovis aries	Oceania	Australia
AUOA-AUM06	Australian Merino	AU_AUM	Domestic	Ovis aries	Oceania	Australia
AUOA-AUM07	Australian Merino	AU_AUM	Domestic	Ovis aries	Oceania	Australia
AUOA-AUM08	Australian Merino	AU_AUM	Domestic	Ovis aries	Oceania	Australia
AUOA-AUM09	Australian Merino	AU_AUM	Domestic	Ovis aries	Oceania	Australia
AUOA-AUM10	Australian Merino	AU_AUM	Domestic	Ovis aries	Oceania	Australia
AUOA-POD01	Poll Dorset	AU_POD	Domestic	Ovis aries	Oceania	Australia
BROA-BCS01	Brazilian Creole	BR_BCS	Domestic	Ovis aries	Americas	Brazil
BROA-BCS02	Brazilian Creole	BR_BCS	Domestic	Ovis aries	Americas	Brazil
BROA-BMN01	Morada Nova	BR_BMN	Domestic	Ovis aries	Americas	Brazil
BROA-BMN02	Morada Nova	BR_BMN	Domestic	Ovis aries	Americas	Brazil
BROA-BSI01	Santa Inês	BR_BSI	Domestic	Ovis aries	Americas	Brazil
BROA-BSI02	Santa Inês	BR_BSI	Domestic	Ovis aries	Americas	Brazil
USOA-GCN01	Gulf Coast Native	US_GCN	Domestic	Ovis aries	Americas	United States of America
USOA-GCN02	Gulf Coast Native	US_GCN	Domestic	Ovis aries	Americas	United States of America
