# Supplementary material for: Long divergent haplotypes introgressed from wild sheep are associated with distinct morphological and adaptive characteristics in domestic sheep
Source: PLoS Genet. 2023 Feb 23;19(2):e1010615. doi: 10.1371/journal.pgen.1010615 (PMC9949681; doi:10.1371/journal.pgen.1010615)
Supplement: S4 Table — (XLSX) [file pgen.1010615.s036.xlsx]

## Sheet: S4_Table
S4_Table Numbers of different haplotypes of introgressed region in RXFP2 gene among various domestic sheep breeds.
Breeds/Populations	Species_ID	Origin	Sampling site	Horn status		Numbers of different haplotypes
				Ram	Ewe	Hap-a	Hap-b	Hap-c
East Friesian Sheep	CN_EFR	Asia	China	Polled	Polled	20	0	0
Tengchong sheep	CN_TCS	Asia	China	Polled	Polled	24	0	0
Finnsheep	FI_FIN	Europe	Finland	Polled	Polled	24	0	0
Valley Tibetan	CN_VLT	Asia	China	Scurs	Polled	20	0	0
Gotland	NL_GTL	Europe	The Netherlands	Polled	Polled	20	0	0
Waggir Sheep	CN_WAG	Asia	China			18	0	0
Solognote	NL_SOG	Europe	The Netherlands	Horned	Polled	16	0	0
Shetland	NL_SEL	Europe	The Netherlands	Horned	Polled	14	0	0
Afshari Sheep	IR_AFS	Asia	Iran			12	0	0
Hanzhong sheep	CN_HZS	Asia	China			10	0	0
Shiping Grey sheep	CN_SPS	Asia	China	Horned	Polled	18	0	0
Taihang Fur Sheep	CN_THF	Asia	China			8	0	0
Tong sheep	CN_TON	Asia	China	Knobs	Polled	8	0	0
Swiss White Alpine	EU_SWA	Europe	Switzerland	Polled	Polled	8	0	0
Mbororo Sheep	NG_MBO	Africa	Niger			6	0	0
Moghani Sheep	IR_MGH	Asia	Iran	Polled	Polled	6	0	0
Shal Sheep	IR_SAL	Asia	Iran	Polled	Polled	6	0	0
Rhoen Sheep	DE_RHO	Europe	Germany	Polled	Polled	6	0	0
Salz	ES_SAL	Europe	Spain	Polled	Polled	6	0	0
Dalmatian Sheep	KL_DAL	Europe	Croatia			6	0	0
Texel Sheep	NL_TEX	Europe	The Netherlands	Polled	Polled	6	0	0
Norwegian White Sheep	NW_NWB	Europe	Norway			6	0	0
Kuibyshev Sheep	RU_KBS	Europe	Russia			6	0	0
Hu sheep	CN_HU	Asia	China	Polled	Polled	117	1	0
Duolang sheep	CN_DUL	Asia	China	Polled	Polled	69	3	0
Wadi sheep	CN_WDS	Asia	China	Polled	Polled	34	2	0
Australian Merino	AU_AUM	Oceania	Australia	Polled	Polled	15	1	0
Sunite sheep	CN_SNS	Asia	China	Polled	Polled	9	1	0
Ujimqin Sheep	CN_WZM	Asia	China	Polled	Polled	30	4	0
Transbaikal Finewool Sheep	RU_IMP	Europe	Russia	Horned	Polled	5	1	0
German merino sheep	DE_DEM	Europe	Germany			5	1	0
Large-tailed Han sheep	CN_LTH	Asia	China			13	5	0
Kazakh sheep	CN_KAZ	Asia	China	Polled	Polled	5	5	0
Weining sheep	CN_WNS	Asia	China	Horned	Polled	9	9	0
Awassi Sheep	ME_AWA	Asia	Iraq	Horned	Knobs	4	4	0
Baidarak Sheep	RU_BAD	Europe	Russia	Horned	Polled	3	3	0
Ouessant	NL_OUE	Europe	The Netherlands	Horned	Polled	8	12	0
Chinese Merino sheep	CN_CNM	Asia	China			15	25	0
Barki Sheep	EG_BAK	Africa	Egypt			1	5	0
Dorper Sheep	CN_DUP	Asia	China	Scurs	Polled	17	0	1
Baerchuke sheep	CN_BRK	Asia	China	Polled	Polled	14	3	1
Tan sheep	CN_TAN	Asia	China	Polled	Polled	37	23	4
Hetian sheep	CN_HTS	Asia	China	Horned	Polled	25	1	2
Bashibai Sheep	CN_BSB	Asia	China	Horned	Polled	45	6	5
Diqing sheep	CN_DQS	Asia	China	Horned	Polled	16	0	2
Altay sheep	CN_ALT	Asia	China	Horned	Horned	50	23	11
Cele Black sheep	CN_CLB	Asia	China	Horned	Horned	52	14	10
Djallonke Sheep	CD_JAL	Africa	Chad	Horned	Polled/Scars	5	0	1
Hulun Buir sheep	CN_HLS	Asia	China	Horned	Polled	8	0	2
Yunnan sheep	CN_YNS	Asia	China	Mixed horned	Polled	44	4	12
Feral Sheep	NW_FRL	Europe	Norway	Horned	Horned	4	0	2
Bayinbuluke sheep	CN_BYK	Asia	China	Horned	Polled	28	13	27
Old Spael Sheep	NW_OSP	Europe	Norway			3	0	3
Tibetan sheep	CN_TIB	Asia	China	Mixed horned	Mixed horned	77	20	127
Guide Black Fur Sheep	CN_GDS	Asia	China	Scurs		0	3	15
Tibetan Oula sheep	CN_OLA	Asia	China	Horned	Horned	1	0	27
Prairie Tibetan	CN_PRT	Asia	China	Horned	Horned	0	0	20
