# Supplementary material for: Long divergent haplotypes introgressed from wild sheep are associated with distinct morphological and adaptive characteristics in domestic sheep
Source: PLoS Genet. 2023 Feb 23;19(2):e1010615. doi: 10.1371/journal.pgen.1010615 (PMC9949681; doi:10.1371/journal.pgen.1010615)
Supplement: S5 Table — (XLSX) [file pgen.1010615.s037.xlsx]

## Sheet: S5_Table
S5_Table Numbers of different haplotypes of introgressed region in MSRB3 gene among various domestic sheep breeds.
Breeds/Populations	Species_ID	Origin	Sampling country	Ear types	Numbers of different haplotypes
					Hap-Ⅰ	Hap-Ⅱ	Hap-Ⅲ
Ghana native sheep	GH_DJK	Africa	Ghana	Small and pendulous	0	12	0
Finnsheep	FI_FIN	Europe	Finland	Small	0	22	0
Bonga Sheep	ET_BNG	Africa	Ethiopia	Pendulous	0	20	0
Gesses sheep	ET_GSS	Africa	Ethiopia		0	10	0
Loya sheep	ET_LYA	Africa	Ethiopia		0	8	0
Nigeria native sheep	NG_DJK	Africa	Nigeria		0	20	0
Hanzhong sheep	CN_HZS	Asia	China		0	10	0
Tibetan Oula sheep	CN_OLA	Asia	China	Small and pendulous	0	28	0
European mouflon	EU_MOU	Europe	Finland	Small and erect	0	6	0
Pag Island Sheep	KL_PAG	Europe	Croatia	Small and horizontal	0	6	0
Feral Sheep	NW_FRL	Europe	Norway		0	6	0
Old Spael Sheep	NW_OSP	Europe	Norway		0	6	0
Cameroon	CM_CAM	Africa	Cameroon		1	95	0
Gotland	NL_GTL	Europe	The Netherlands	Small and horizontal	1	19	0
Ouessant	NL_OUE	Europe	The Netherlands	Small	1	19	0
Ethiopia native sheep	ET_GFR	Africa	Ethiopia		1	17	0
Adane sheep	ET_ADN	Africa	Ethiopia		1	13	0
Kido sheep	ET_KDO	Africa	Ethiopia		2	14	0
ShubiGemo sheep	ET_SBG	Africa	Ethiopia		2	14	0
Dorper	AO_DUP	Africa	Angola	Short prolapse	1	5	0
Djallonke Sheep	CD_JAL	Africa	Burkina Faso	Small and pendulous	1	5	0
Dalmatian Sheep	KL_DAL	Europe	Croatia	Small and horizontal	1	5	0
Ethiopian Menz	ET_MEN	Africa	Ethiopia	Pendulous	4	16	0
Segentu sheep	ET_SEG	Africa	Ethiopia		2	8	0
Doyogena sheep	ET_DYG	Africa	Ethiopia	Pendulous	4	12	0
Arabo sheep	ET_ARB	Africa	Ethiopia		4	10	0
Kefis sheep	ET_KEF	Africa	Ethiopia		7	17	0
Swiss White Alpine	EU_SWA	Europe	Switzerland	Small	8	0	0
German merino sheep	DE_DEM	Europe	Germany	Small and erect	2	3	1
Australian Merino	AU_AUM	Oceania	Australia	Short, prolapse and Small	10	8	1
Djallonke Sheep	CD_JAL	Asia	Burkina Faso		1	10	1
Prairie Tibetan	CN_PRT	Asia	China		0	18	2
Yunnan sheep	CN_YNS	Asia	China		3	50	7
Weining sheep	CN_WNS	Asia	China		0	14	2
Chinese Merino sheep	CN_CNM	Asia	China	Small	10	23	7
Guide Black Fur Sheep	CN_GDS	Asia	China		0	13	3
Solognote	NL_SOG	Europe	The Netherlands	Small and horizontal	0	13	3
Tibetan sheep	CN_TIB	Asia	China	Small and pendulous	3	172	41
Shetland	NL_SEL	Europe	The Netherlands	Small and erect	0	11	3
Diqing sheep	CN_DQS	Asia	China		11	0	3
Kazakh Finewool Sheep	KZ_KAZ	Asia	Kazakhstan		2	4	2
local populations	MA_LOC	Africa	Morocco	Small and pendulous	4	8	4
Sishui Fur sheep	CN_SSS	Asia	China	Long and lop	2	17	7
Ujimqin Sheep	CN_WZM	Asia	China	Long and lop	0	7	3
Bashibai Sheep	CN_BSB	Asia	China		2	36	18
Transbaikal Finewool Sheep	RU_IMP	Europe	Russia	Long and lop	1	3	2
Tashkurgan sheep	CN_TSK	Asia	China	Long and lop	1	4	3
Altay sheep	CN_ALT	Asia	China	Big pendulous	5	47	32
Hetian sheep	CN_HTS	Asia	China	Long and narrow	0	6	4
Hulun Buir sheep	CN_HLS	Asia	China		2	4	4
Minxian Black Fur sheep	CN_MXS	Asia	China	Long and lop	0	7	5
Hu sheep	CN_HU	Asia	China	Pendulous	10	48	44
Wadi sheep	CN_WDS	Asia	China	Small	2	17	15
Tan sheep	CN_TAN	Asia	China		5	29	28
Baerchuke sheep	CN_BRK	Asia	China	Long and lop	0	4	4
Sunite sheep	CN_SNS	Asia	China	Big	0	3	3
Valley Tibetan	CN_VLT	Asia	China		2	7	9
Wuranke sheep	CN_WRS	Asia	China		1	3	4
Norwegian White Sheep	NW_NWB	Europe	Norway	Small and horizontal	1	2	3
Taihang Fur Sheep	CN_THF	Asia	China		2	2	4
Drente Heath	NL_DRH	Europe	The Netherlands	small and horizontal	2	2	4
Kuibyshev Sheep	RU_KBS	Europe	Russia	small and horizontal	2	1	3
Small-tailed Han Sheep	CN_STH	Asia	China		3	18	23
Libyan Barbarine Sheep	LY_BRB	Africa	Libya	small and horizontal	8	3	13
Cele Black sheep	CN_CLB	Asia	China	Big	2	30	42
Tong sheep	CN_TON	Asia	China		0	3	5
Lop sheep	CN_LOP	Asia	China	Big and lop	1	5	10
Bayinbuluke sheep	CN_BYK	Asia	China	Big and lop	2	20	40
Large-tailed Han sheep	CN_LTH	Asia	China		0	4	10
East Friesian Sheep	CN_EFR	Asia	China	Small and horizontal	3	2	15
Hetian sheep	CN_HET	Asia	China	Long narrow	0	4	14
local populations	MA_LOC	Middle East	Morocco	Big lop	2	0	8
Barki Sheep	EG_BAK	Africa	Egypt	Big and Pendulous	1	0	5
Afshari Sheep	IR_AFS	Middle East	Iran	Medium pendulous	2	0	10
Duolang sheep	CN_DUL	Asia	China	Big lop	4	1	63
Waggir Sheep	CN_WAG	Asia	China	Long lop	0	0	18
Karakul Sheep	PK_KAL	Europe	Pakistan	Pendulous	0	0	6
Texel Sheep	NL_TEX	Europe	The Netherlands	Small and horizontal	0	0	6
