# Supplementary material for: Long divergent haplotypes introgressed from wild sheep are associated with distinct morphological and adaptive characteristics in domestic sheep
Source: PLoS Genet. 2023 Feb 23;19(2):e1010615. doi: 10.1371/journal.pgen.1010615 (PMC9949681; doi:10.1371/journal.pgen.1010615)
Supplement: S6 Table — (XLSX) [file pgen.1010615.s038.xlsx]

## Sheet: S6_Table
S6_Table Significant loci in GWAS of ear width.
Chromosome	Position	P value	Ref	Alt	Region	Genes	Synonymous/nonsynonymous	AAChange
3	154037076	1.97598e-12	A	G	UTR3	MSRB3
3	154037118	3.63191e-08	C	G	UTR3	MSRB3
3	154037127	1.09504e-12	C	A	UTR3	MSRB3
3	154037169	3.24469e-08	G	A	UTR3	MSRB3
3	154037185	1.09504e-12	T	C	UTR3	MSRB3
3	154037336	5.62439e-12	G	A	UTR3	MSRB3
3	154037417	6.07954e-10	A	G	UTR3	MSRB3
3	154038048	2.59638e-09	C	G	UTR3	MSRB3
3	154038061	2.59638e-09	A	G	UTR3	MSRB3
3	154038312	2.59638e-09	A	G	UTR3	MSRB3
3	154039084	6.6862e-09	G	A	UTR3	MSRB3
3	154039150	2.45195e-09	C	T	UTR3	MSRB3
3	154039259	1.79681e-12	G	A	UTR3	MSRB3
3	154039306	1.53044e-12	A	G	exonic	MSRB3	nonsynonymous	exon6:c.A527G:p.V176A
3	154039317	2.58622e-12	T	C	exonic	MSRB3	synonymous	exon6:c.T515C:p.A172A
