# Supplementary material for: Long divergent haplotypes introgressed from wild sheep are associated with distinct morphological and adaptive characteristics in domestic sheep
Source: PLoS Genet. 2023 Feb 23;19(2):e1010615. doi: 10.1371/journal.pgen.1010615 (PMC9949681; doi:10.1371/journal.pgen.1010615)
Supplement: S8 Table — Length is the observed length of the shared haplotype, and ILS is the expected length estimated using local recombination rate given no introgression. Probability is the P value for how likely the observed distance would be under a no introgression scenario, which are calculated using Gamma distribution function 1- GammaCDF (m, shape = 2, rate = 1/L). (XLSX) [file pgen.1010615.s040.xlsx]

## Sheet: S8_Table
S8_Table The simulations of ILS length using local recombination rates surrounding RXFP2, MSRB3 and VPS13B.
Gene	Putative donor	Chr	Start	End	Length	Average divergent time	Generation time	Local recombination rate	ILS	Probability
RXFP2	mouflon	10	29435112	29481215	46103	32300	4	1.81e-08	3421	2.03e-05
MSRB3	argali	3	154030492	154062195	31703	2360000	4	1.53e-08	55	0
VPS13B	mouflon	9	76946737	77016847	70110	32300	4	1.23e-08	5034	1.37e-05
VPS13B	urial	9	77117407	77437296	319889	1260000	4	7.66e-09	207	0
VPS13B	urial	9	77511156	77666735	155579	1260000	4	7.66e-09	207	0
